# Supplementary material for: Gastrointestinal Adverse Effects of Anti-Obesity Medications in Non-Diabetic Adults: A Systematic Review
Source: Medicina (Kaunas). 2025 Nov 5;61(11):1987. doi: 10.3390/medicina61111987 (PMC12654588; doi:10.3390/medicina61111987)
Supplement: Supplementary file 1 [file medicina-61-01987-s001.zip]

Archive with 1 entries (1 files):
- medicina-3909020-supplementary.pdf
